# Supplementary material for: Synthesis, Characterization and Antimicrobial Activity of Multiple Morphologies of Gold/Platinum Doped Bismuth Oxide Nanostructures
Source: Int J Mol Sci. 2023 Aug 24;24(17):13173. doi: 10.3390/ijms241713173 (PMC10488132; doi:10.3390/ijms241713173)
Supplement: Supplementary file 1 [file ijms-24-13173-s001.zip]

Archive with 1 entries (1 files):
- ijms-2536828-supplementary.pdf
